# Supplementary material for: Small-molecule targeted therapies induce dependence on DNA double-strand break repair in residual tumor cells
Source: Sci Transl Med. Author manuscript; Available in PMC 2022 Sep 28. (PMC9516479; doi:10.1126/scitranslmed.abc7480)
Supplement: Figure data (tabular format) [file NIHMS1836154-supplement-Figure_data__tabular_format_.xlsx]

## Sheet: Figure 1
Figure 1A: Immunoblot intensities (normalized to DMSO treatment)							Figure 1B: Cell Viability							Figure 1C: Immunoblot intensities (normalized to DMSO)								Figure 1D: Annexin V+					Figure 1E: Extent tail moment
Figure 1A (PC9)	DMSO	25nM	50nM	100nM			1 Day		3 Day		7 Day				PC9R		GR4		WZR12			PC9		A549			DMSO			Gefitinib			IR
p-ATM/b-actin	1	2.27083	2.19712	2.35544			DMSO	2nM	DMSO	2nM	DMSO	2nM			DMSO	Gefitinib	DMSO	Gefitinib	DMSO	Gefitinib		DMSO	10nM	DMSO	10nM		Mean	SEM	N	Mean	SEM	N	Mean	SEM	N
g-H2AX/b-actin	1	3.56063	3.82598	3.35793			1	1.00411	1	0.936529	1	0.896263		p-ATM/b-actin	1	3.61316	1	1.45517	1	1.98139		1.17	0.897	0.943	0.943		34.5518	0.968624	503	43.6453	1.20248	704	42.9795	1.01008	645
							1	0.954567	1	0.960357	1	0.97617		g-H2AX/b-actin	1	2.47886	1	1.79262	1	4.69136		1.21	0.897	0.947	0.81
Figure 1A (A375)	DMSO	100nM	500nM				1	1.03026	1	1.07942	1	1.12706										0.627	0.987	1.109	1.27
p-ATM/vinculin	1	2.17472	2.58113
g-H2AX/vinculin	1	2.22234	2.20611
Figure 1A (HCC827)	DMSO	25nM	50nM	100nM
p-ATM/b-actin	1	1.87369	1.75341	2.04851
g-H2AX/b-actin	1	7.68225	8.56536	8.81125
Figure 1A (MOLM13)	DMSO	0.05nM	0.1nM
p-ATM/b-actin	1	1.15888	1.08447
g-H2AX/b-actin	1	1.67516	1.86934
Figure 1A (A549)	DMSO	10nM
p-ATM/b-actin	1	2.71888
g-H2AX/b-actin	1	1.79933
Figure 1A (H3122)	DMSO	10nM	100nM	500nM
p-ATM/b-actin	1	1.47765	1.52344	1.71485
g-H2AX/b-actin	1	2.91893	39.9294	74.1212
Figure 1A (MIA PaCa-2)	DMSO	0.5mM	1mM	0.05mM	0.1mM
p-ATM/b-actin	1	1.81342	1.89114	1.32464	1.21184
g-H2AX/b-actin	1	5.13814	6.15388	6.21966	4.93688

## Sheet: Supplementary Figure 1 
B) Cell Viability
A375						A549						MIA-PaCa-2						MOLM13												HCC827
1 Day		3 Days		7 Days		1 Day		3 Day		7 Day		1 Day		3 Day		7 Day		1 Day				3 Days				7 Days
DMSO	50nM	DMSO	50nM	DMSO	50nM	DMSO	100nM	DMSO	100nM	DMSO	100nM	DMSO	100nM	DMSO	100nM	DMSO	100nM	DMSO	0.025nM	0.05nM	0.1 nM	DMSO	0.025nM	0.05nM	0.1 nM	DMSO	0.025nM	0.05nM	0.1 nM	DMSO	25nM Gef.	50nM Gef.	100nM Gef.
1	1.03373	1	0.900058	1	0.937244	1	1.04387	1	0.925773	1	1.01557	1	0.960244	1	1.31009	1	3.82377	1	1.03373	1.06357	1.09681	1	1.01541	0.945665	0.984562	1	1.039	1.06103	1.04186	209208	207552	182463	174156
1	0.973219	1	0.970628	1	0.948897	1	1.08816	1	0.971123	1	1.09028	1	1.08651	1	1.42981	1	1.39116	1	0.973219	1.01457	1.04095	1	1.0236	1.02165	1.07955	1	1.04912	0.988517	0.99832	200404	203412	189060	170428
1	0.983275	1	0.903233	1	1.0088	1	1.07263	1	1.04672	1	1.02767	1	1.05329	1	1.35678	1	1.22945	1	0.983275	0.942064	0.94462	1	0.979281	1.03874	1.03315	1	1.07726	1.05676	1.09298	195196	192820	180000	162804
C) Cell Viability
1 Day								3 Days								7 Days
GR4				WZR12				GR4				WZR12				GR4				WZR12
DMSO	2nM	20nM	200nM	DMSO	2nM	20nM	200nM	DMSO	2nM	20nM	200nM	DMSO	2nM	20nM	200nM	DMSO	2nM	20nM	200nM	DMSO	2nM	20nM	200nM
1	1.04926	1.01845	1.01252	1	1.04982	1.06001	0.968689	1	1.00539	0.998914	0.937214	1	0.934161	1.00212	1.02747	1	0.934959	1.89311	0.995164	1	1.10181	0.888207	0.665408
1	1.01066	1.10226	1.02571	1	1.02852	1.07545	1.05215	1	1.08344	1.12284	1.01107	1	0.988432	1.06515	1.12797	1	1.04517	1.175	0.94686	1	0.556906	1.39267	1.08628
1	1.07769	1.12325	1.06855	1	1.07269	1.10815	1.00812	1	1.05982	1.09682	1.01184	1	1.07372	1.08884	1.09298	1	0.784006	0.677595	0.894515	1	1.06362	1.07407	0.683053

## Sheet: Figure 2
Figure 2H: Immunoblot intensities (normalized to DMSO treatment)						Figure 2L: % Rad1+ cells
	DMSO	10nM	50nM	100nM		PC9			PC9-CAD-KO
ICAD/b-actin	1	0.405908	0.460546	0.596472		DMSO	Gef.	Gef.+QVD	DMSO	Gef.
						0	42.86	0	0	0
						8.33	30.77	0	0	0
						25	58.33	0	0	0

## Sheet: Supplementary Figure 2
Figure S2B) Annexin V+ cells (normalized to DMSO), PC9
DMSO	10mM Osimertinib	50mM Osimertinib	100mM Osimertinib
0.894231	1.52885	0.634615	0.778846
1.06731	1.09615	0.778846	0.776923
1.03846	0.865385	0.836538	0.721154
Figure S2K (Left Panel)	0hr	1hr	2hr	3hr	4hr	5hr
ICAD/b-actin	1	0.64855	0.705253	0.877453	0.674503	0.76829
Figure S2K (Right Panel)	0hr	1hr	2hr	3hr	4hr	5hr
ICAD/b-actin	1	1.02388	0.775297	0.550144	0.354614	0.223224
Figure S2N) Extent Tail Moment, PC9
	sgCTRL			sgCTRL			sgCAD			sgCAD
DMSO			Gefitinib			DMSO			Gefitinib
Mean	SEM	N	Mean	SEM	N	Mean	SEM	N	Mean	SEM	N
34.5518	0.968624	503	43.6453	1.20248	704	20.9637	0.533423	589	24.3661	0.443386	664
Figure S2P) %Rad51+ cells
PC9
DMSO	Gefitinib	Gef.+QVD	Gef.+AZD
0	42.86	0	100
8.33	30.77	0	100
25	58.33	0	75
11.11			90
0			54.55
25			80
0			80
25			66.67

## Sheet: Figure 3
A)													B) Viable Cells, PC9 DTPs							C) PC9
PC9				PC9R				GR4
DMSO	AZD	Gef.	Gef.+AZD	DMSO	AZD	Gef.	Gef.+AZD	DMSO	AZD	Gef.	Gef.+AZD		Gef.	AZD	Gef.+AZD	Osi.	AZD	Osi.+AZD		DMSO	DMSO	DMSO	AZD	AZD	AZD	Gef.	Gef.	Gef.	Gef.+AZD	Gef.+AZD	Gef.+AZD
1	0.899827	1.00004	0.369308	1	1.36214	0.890134	0.298172	1	0.922383	0.75866	0.472038		109	89.4	20.5	117	129	38.7	0	100000	100000	100000	100000	100000	100000	100000	100000	100000	100000	100000	100000
1	0.80795	0.985905	0.353346	1	1.00223	0.856938	0.281307	1	1.07608	0.771364	0.537362		90.1	75.9	20.2	92.5	125	37.1	3	814200	818064	760656
1	0.857565	0.994293	0.327133	1	0.828535	0.924975	0.30827	1	1.06781	0.777797	0.610407		101	89.9	22.7	91	110	36	4							373808	181792	83904
																			5				1534560	1276224	1174560				61088	12664	11040
																			7	1.34876e+07	1.30504e+07	1.20632e+07
																			10				7.82699e+06	5.85419e+06	4.46718e+06				11592	10488	5529
																			11							508977	227458	123648
																			15										59064	12030.8	15456
																			17							224764	61213	213700
																			22										32016	27600	14904
																			30										9936	18362.8	12696
																			36							525386	272950	523473	10488	9498	8280
																			41							2.45351e+06	1.58654e+06
																			44										16008	17664	81144
																			53							1.10649e+07	9.38802e+06		14352		7728
																			59										12144		9936
																			66										14904	4416	6072
																			72										44724	49680	396336
																			77										36984	21528	567456
																			82										36984	21528	567456
D)
PC9				WZR12					E) PC9, Estimated Cell Number																F) MGH119
DMSO	AZD	Osi.	Osi.+AZD	DMSO	AZD	Osi.	Osi.+AZD	Days	DMSO			AZD0156 (1.5μM)			Osimertinib (500nM)			Osimertinib+AZD0156							DMSO	AZD	Osi.	Osi.+AZD	DMSO	AZD	Gef.	Gef.+AZD
1	1.0359	0.796246	0.261003	1.04995	1.03348	0.599431	0.147706	0	100000	100000	100000	100000	100000	100000	100000	100000	100000	100000	100000	100000					1.00744	0.912327	0.492368	0.231534	1.02128	1.01027	0.636511	0.362316
1	0.78844	0.741731	0.186635	1.01955	1.07821	0.56856	0.142645	3	609960	582912	546204	267720	277656	264864	179676	127236	145176	102672	56304	69552					1.00059	0.873961	0.53353	0.254436	0.96064	1.03001	0.605337	0.392849
1	1.17489	0.769669	0.235419	1.0383	1.07501	0.748151	0.119856	7	4.41243e+06	4.51601e+06	4.37935e+06	792109	813077	857492	148772	105351	116600	34005	28276	31464					1.02721	1.04502	0.512	0.222831	1.01241	0.985155	0.590449	0.400496
								12	7.02079e+07	6.86527e+07	6.84488e+07	2.52508e+06	2.66598e+06	2.25781e+06	280684	332559	284487	18702.7	19596	16560
								15	4.56918e+08	3.61909e+08	3.56678e+08	4.93775e+06	5.45236e+06	3.52706e+06	973784	1.3566e+06	1.26022e+06	30604.5	31188	14904
								19	4392394022	3728782276	4040110513	1.01121e+07	1.09132e+07	6.40543e+06	7.16526e+06	2.50975e+07	2.10884e+07	70560.3	80592	22908
								23	39908940693	37975410210	42595693161	3.84871e+07	2.69866e+07	1.32592e+07	4.81944e+07	3.55074e+08	3.01904e+08	104565	181322	47748
								21
								22
								27										137662	277749	42504
								31										158818	446154	115092
G)							H) Estimated Cell Number
PC9			GR4				PC9+sgCTRL
sgCTRL+Gef.	sgCTRL+Gef.+AZD	sgCAD+Gef.+AZD	sgCTRL+Gef.	sgCTRL+Gef.+AZD	sgCAD+Gef.+AZD	Days	DMSO			AZD0156 (1.5μM)			Gefitinib (500nM)				Gefitinib+AZD0156
1.11639	0.620541	0.65016	1.05892	0.670572	0.926143	0	100000	100000	100000	100000	100000	100000	100000	100000	100000		100000	100000	100000
1.12512	0.660259	0.938468	1.09583	0.694095	0.91965	4	909972	851460	925980	204516	141588	202032	173328	169740	129720		51366	49494	48300
0.984203	0.741196	0.882564	1.15006	0.704045	0.996549	8				702512	361474	447759					48024	29532	38640		I)
						9	1.90876e+06	2.06333e+06	2.01645e+06				57406.2	39352.5	45827.5							PC9	PC9	PC9	PC9	PC9	PC9	PC9	PC9	PC9	PC9	PC9	PC9	PC9	PC9	PC9	PC9	PC9	PC9
						13	2.52872e+06	3.07407e+06	2.91149e+06	1.77994e+06	492848	967644					12174	12696	6624
						17				2.82327e+06	745660	1.50093e+06					42726	40236	44712		Days	DMSO - shScramble			DMSO - shATM-1			DMSO - shATM-2			EGFRi - shScramble			EGFRi - shATM-1			EGFRi - shATM-2
						18	9.77098e+06	7.53171e+06	8.33304e+06												0	100000	100000	100000	100000	100000	100000	100000	100000	100000	100000	100000	100000	100000	100000	100000	100000	100000	100000
						21				1.08468e+07	3.18376e+06	4.34142e+06					18216	8556	3588		5	4078000	4072000	4230000	4006000	4398000	4056000	3528000	3586000	3368200
						22	9.4145e+07	7.63941e+07	6.72647e+07				68998.4	74488.7	49563.4						8										255000	246560	225952	225952	257048	255392	177100	180044	155112
						27				2.06137e+07	1.17397e+07	1.02329e+07					50232	9384	8484		10	113123720	147813600	143227800	132838960	138624960	131576640	93492000	93953200	60492872
						31											12420	61548	44436		15	1234179785	1612646376	2424846654	2190514450	2209681862	2389431782	29700000	50132280	43786600
						32							91371.6	27172	53735.2						20	3206399082	36058772967	49951841072	46614147505	51441393757	63176576327	554104852	9.9663e+08	672562176
						37											13248	6624	4415		22										327000	291937	182669	142603	163174	140976	25100	30500	21405.5
						38							516178	77299.6	97386						30										653000	583000	450042	74627.4	166485	100798	75600	85600	42810.9
						42							1.4275e+06	1.27411e+06	622260						36										1100000	792895	848347	104977	79222.2	93700	27700	78200	41000
						43											18216	7179	5520		44										1.63912e+06	1.54491e+06	1.22644e+06	43446.5	177915	37894	13849.2	22541.5	16268.1
						46							1.9373e+06	1.64282e+06	3.80919e+06						55										1.53422e+06	4.44934e+06	3.04157e+06	89951.3	226877	18672.4	4250.4	10802.6	263690
						49											27896	20424	9384		62										3.64934e+06	1.55876e+07	1.00513e+07	59110.8	161812	373410	329123	116128	124694
						51							1.32337e+07	5.79921e+06	5.36496e+07
						55											22632	14352	9936
						59											17112	4968	4968
						61
						63											28428	27324	14352
						67
							PC9+sgCAD
						Days	DMSO			AZD0156 (1.5μM)			Gefitinib (500nM)			Gefitinib+AZD0156
						0	100000	100000	100000	100000	100000	100000	100000	100000	100000	100000	100000	100000
						4	428904	595332	432768	621828	592848	677028	184092	219696	288420	242052	246744	271584
						8				2.55034e+06	1.82607e+06	1.91158e+06				281255	262190	290834
						9	1.30215e+06	1.50838e+06	1.23505e+06				189519	329254	323192
						12				8.18629e+06	8.53767e+06	8.52593e+06				416617	400899	485634
						13	5.76624e+06	4.76448e+06	3.71553e+06
						16							402243	358044	324692
						18	3.39782e+07	3.10207e+07	2.73394e+07	1.37147e+07	3.05389e+07	3.03196e+07				559600	616679	696594
						23				2.15002e+07	8.56359e+07	7.66891e+07	1.02137e+06	721387	566366	871364	908572	1.15178e+06
						24
						26							1.63906e+06	1.05524e+06	1.00472e+06
						28										514663	348565	1.00772e+06
						29							4.84048e+06	2.91248e+06	2.95049e+06
						33
						34										187587	178044	1.29064e+06
						35							2.25378e+07	1.29821e+07	1.49186e+07
						37
						39							1.10751e+07	5.4534e+07	5.43515e+07
						40
						41										355935	438513	6.04145e+06
						46										1.2121e+06	794928	1.63076e+07
						50
						54										3.83718e+06	6.56254e+06	3.85194e+08
						60										6.62972e+06	8.1869e+06	2.53026e+08
						68										3.06492e+07	5.19479e+07	2409066770

## Sheet: Supplemental Figure 3
C) Annexin V+ cells, PC9R					F) HCC827, estimated cell numbers														MIA-PaCa2															A549
DMSO	Gef	AZD	Combo
1	1.25	1.19	1.81		Days	DMSO			Gefitinib (500nM)			AZD0156 (1.5uM)			Gefitinib+AZD0156				Days	DMSO			AZD0156 (1.5μM)			SCH772984 (1μM)			SCH772984+AZD0156				Days	DMSO			AZD0156 (1.5μM)			SCH77984 (1μM)			SCH77984+AZD0156
1	1.25	1.31	2.1875		0	100000	100000	100000	100000	100000	100000	100000	100000	100000	100000	100000	100000		0	250000	250000	250000	250000	250000	250000	250000	250000	250000	250000	250000	250000		0	250000	250000	250000	250000	250000	250000	250000	250000	250000	250000	250000	250000
1.375	1.375	1.5	2		7	2188680	2024920	1983060	105340	126040	51520	497076	576840	447396	33580	14720	11040		5	2966000	2620000	3016000	2704000	2258000	2460000								5	7462000	7656000	7022000	5924000	5940000	5646000	2974000	3022000	3008000
					14	2.09373e+07	1.68334e+07	2.18054e+07	177928	101568	56304	690081	1.10968e+06	1.1138e+06	6072	3588	3588		7														9	106915536	116003712	118.981	43174112	4.4807e+07	46161696
					21				68751.4	19044	18768				43056	4416	4140		10	54740496	41961920	43816448	38699648	28830144	31369920	742624	784208	752192	515568	556232	529368		10										151000	305000	305000
					22							1.08694e+06	2.24457e+06	2.11805e+06					12														13
					28				74644.4	30084	14352	3.18295e+06	5.15425e+06	6.44793e+06	9108	4692	4416		13														15	4198786930	4218822998	4181.46	627578892	6.78557e+08	6.41463e+08	10800000	2.08184e+07	1.16118e+07
					35							8.53018e+06	1.1409e+07	1.51269e+07					14														19
					36				107056	41124	33396				5028	11040	3312		15	7.76001e+08	5.42484e+08	5.9345e+08	3.46749e+08	2.15733e+08	2.45359e+08								21	14275875561	146140000000	139360	8183628752	8034115220	6301731801	2.97758e+07	3.85358e+07	3.41511e+07
					43				208710	100188	97428				9936	8004	3588		16							3.02363e+06	2.77622e+06	2.56544e+06	1.03364e+06	1.0902e+06	936634		24										108376	93608.2	85751.4
					50				267282	100740	100464				0	0	0		21														27
					57				557699	145176	112884				0	0	0		22														29							2.48449e+08	3.08594e+08	1.29773e+08
					64				3.78963e+06	836231	388884				0	0	0		23							1.34221e+07	1.09909e+07	8.97823e+06	1.01257e+06	930767	843780		30										126776	102812	44896
					71				1.87223e+07	5.20223e+06	1.55631e+07				0	0	0		29														38										4544.8	27162.1	13132.1
					78										0	0	0		30							9.49341e+06	6.45203e+07	5.6181e+07	1.60216e+06	1.47398e+06	1.14641e+06		39
					85										0	0	0		38							9.83518e+07	5.3268e+08	6.27879e+08	2.24165e+06	2.53529e+06	1.85711e+06		50										1674.4	10326.1	7856.8
					91										0	0	0		45										4.68393e+06	5.30684e+06	2.75007e+06		52
																																	63										1508.8	14366.7	4601.84
I) Viable Cells, MGH119				J) KRAS mutant cell lines
Gefitinib	AZD	Gef.+AZD		SW1573				A549				MIA-PaCa-2					N) Cell Viability
112	79.7	57.1		SCH+DMSO	SCH+AZD	Gef+DMSO	Gef+AZD	SCH+DMSO	SCH+AZD	Gef+DMSO	Gef+AZD	SCH+DMSO	SCH+AZD	Gef+DMSO	Gef+AZD		PC9				PC9R				GR4
101	106	45.2		0.823591	0.550572	1.05544	1.05449	0.440019	0.266047	0.839591	0.792554	0.682168	0.423805	1.04595	0.984713		DMSO	Olaparib	Gefitinib	Olap+Gef	DMSO	Olaparib	Gefitinib	Olap+Gef	DMSO	Olaparib	Gefitinib	Olap+Gef
87.5	124	30.5		0.773142	0.555847	1.07683	1.01368	0.417985	0.274182	0.878347	0.775863	0.667391	0.343785	1.06932	0.948077		1	0.975447	1.00004	0.880397	1	1.08375	0.890134	0.5779	1	1.05685	0.75866	0.544291
				0.763918	0.542278	1.07421	1.03585	0.392107	0.257842	0.816883	0.773896	0.635167	0.405284	1.11323	0.911392		1	1.06817	0.985905	0.880912	1	1.02633	0.856938	0.662087	1	1.01016	0.771364	0.443107
																	1	1.00113	0.994293	0.849851	1	0.953377	0.924975	0.695259	1	1.06226	0.777797	0.48266
O) Cell viability
PC9				WZR12					P) Estimated Cell Number															Q) Cell Viability
DMSO	Olaparib	Osimertinib	Olap+Osi	DMSO	Olaparib	Osimertinib	Olap+Osi	Days	DMSO	DMSO	DMSO	Olaparib	Olaparib	Olaparib	Gefitinib	Gefitinib	Gefitinib	Olap+Gef	Olap+Gef	Olap+Gef				PC9			GR4
1	0.989032	0.796246	0.499426	1.03112	1.04995	0.599431	0.279855	0	100000	100000	100000	100000	100000	100000	100000	100000	100000	100000	100000	100000				sgCTRL+Gefitinib	sgCTRL+Gefitinib+Olaparib	sgCAD+Gefitinib+Olaparib	sgCTRL+Gefitinib	sgCTRL+Gefitinib+Olaparib	sgCAD+Gefitinib+Olaparib
1	0.975866	0.741731	0.520645	1.01487	1.01955	0.56856	0.249421	3	814200	818064	760656													1.05179	0.591762	0.908191	0.774582	0.590887	0.830383
1	0.983089	0.769669	0.541482	1.02719	1.0383	0.748151	0.241257	4				1253408	1170976	1162880	373808	181792	83904	72128	255392	85376				1.02176	0.611707	0.865991	0.902739	0.604588	0.842903
								7	1.34876e+07	1.30504e+07	1.20632e+07													0.968832	0.655864	0.927302	0.898379	0.631792	0.87979
								8				1.67648e+07	1.27983e+07	1.45927e+07
								11							508977	227458	123648	87720	176220	65688
								12
								17										34224	39473.4	12696
								36							525386	272950		16104	21207.8	12702
								47							2.45351e+06	1.58654e+06		75624	18216	43608
								59							1.10649e+07	9.38802e+06		48024	131376	21528
								68										9936	141312	19872
								75										57408	59064	99372
								83										2208	236256	9384
								91										2208	236256	9384

## Sheet: Figure 4
A) Relative Tumor Volumes of PC9 Xenografts over time																									C) Relative tumor volumes of H19175 Xenografts over time																						E) Relative tumor volume of MGH134 Xenografts over time
Days	Vehicle						Osimertinb 5mg/kg						AZD0156 50mg/kg						Combo						Days	Vehicle					AZD0156 50mg/kg					Osimertinb 5mg/kg					Osimertinb 5mg/kg+AZD0156 50mgkg						Average tumor volume (% relative to t=0; n=9 mice per group)
0	100	100	100	100	100		100	100	100	100	100		100	100	100	100	100		100	100	100	100	100		0	125.196	43.6484	105.057	98.1614	127.938	101.653	82.8003	119.711	119.542	76.2925	98.3421	105.577	94.3739	105.934	95.773	75.9438	103.409	82.3897	124.977	113.281			Vehicle	AZD 50 mg/kg
3	149.581	132.42	102.476	145.012	132.262		113.077	74.4889	77.252	117.621	117.292		131.049	95.9782	126.166	150.428	113.497		79.7654	79.0095	94.1225	86.6736	86.2454		3	212.897	283.463	209.561	201.177	238.274	185.701	184.666	223.799	206.153	113.415	203.696	106.526	68.762	159.034	55.0424	48.3036	79.0039	34.2978	58.2441	42.9733		1	100	100
5	181.467	130.142	160.073	134.335	134.862		134.049	69.9211	72.1232	102.754	60.6971		137.471	128.934	146.566	164.596	112.022		56.0308	34.741	82.0487	44.2136	62.9257		7	327.699	599.76	280.97	257.709	522.508	329.044	243.879	279.472	385.024	202.766	204.538	106.247	125.48	128.384	73.9486	56.1522	31.9158	15.8851	53.2514	11.2978		5	203.643	224.365
7	211.088	187.065	192.653	175.999			155.225	72.9704	92.6513	68.7466	82.095		171.248	157.032	198.134	182.755	147.397		55.2247	27.9965	56.8064	64.3436	31.4637		9	367.857	876.607	415.193	383.656	628.608	460.036	258.746	520.538	424.669	258.795	169.278	128.384	110.357	77.9439	79.4498	9.28965	16.0188	16.8063	17.4775	10.3391		8	379.039	400.741
10	241.183	227.727	268.975	218.641			167.43	67.269	85.9667	93.1115	106.222		225.55	160.137	212.814	177.52	172.023		29.7423	20.0356	66.1719	46.9317	15.5547		11											179.022	90.6689	108.478	98.1849	47.1704	10.0555	11.7174	9.01728	16.386	10.1745		12	686.766	593.65
12		261.047	383.591	258.835			165.95	58.2734	86.4598	88.068	118.895		268.588	190.28	204.455	212.637	183.127		31.5379	25.9975	56.9142	35.0665	9.88361		14											160.681	126.829	194.879		60.8412	10.0379	10.3972	9.31788	16.749	7.70279		15
14							228.256	64.3338	129.477	101.866	96.9165		308.882	223.741	330.809	259.798			34.6898	41.3411	52.7403	55.6297	6.9328		16											151.589	144.245	155.154		56.0071	8.86448	9.44826	8.8283	11.1053	7.01611		19
17							267.905	80.294	97.4129	111.724	145.72								22.5259	37.2718	74.0319	43.2863	12.1866		18											162.451	121.349	197.563		40.1774		5.08953	7.69964	12.3867	7.13274		22
19							232.103	69.7084	64.8539	121.828	114.858								21.0847	28.7795	51.0316	33.9052	6.51798		21											368.309	249.325	291.129		55.3811		6.61374	3.72447	8.56152	3.75262		26
21							260.435	63.4067	63.9706	76.2611	188.201								18.4571	36.5584	40.9634	51.0633	16.0175		23											355.431	302.828	320.508		62.2667		6.78148	4.20399	9.13256	4.12026		29
24							305.544	46.5681	35.4053	106.272	175.816								15.1964	26.9093	36.1749	34.7146	7.07823		25											436.092	287.674	254.984		62.7423		6.93508	6.10695	8.96728	4.22661		33
26							325.044	39.7119	37.9288	93.0163	171.081								17.2577	27.3034	30.048	31.7222	6.44391		27											449.765	402.868	345.693		60.9844			5.12621	15.3415	4.57917		36
28							610.704	102.196	28.5335	119.951									23.9957	38.7513	38.0458	56.3119			29												466.651	394.41					5.75193		2.31883
31							590.384	50.5859	34.1756	154.189									23.1757	30.8306	27.4386	39.5278																									Standard Errors (n=9 mice per group)
																																																Vehicle	AZD 50 mg/kg
																																															1	0	0
																																															5	5.75734	12.3224
																																															8	23.0782	30.362
B) Fold change in tumor volume, PC9									D) Fold change in tumor, H1975									F) Fold change in tumor, MGH134																													12	34.8566	55.805
24d	24d	26d	26d	28d	28d	31d	31d		16d	16d	21d	21d	25d	25d	27d	27d		15d	15d	22d	22d	29d	29d																								15
Osimertinb 5mg/kg	Combo	Osimertinb 5mg/kg	Combo	Osimertinb 5mg/kg	Combo	Osimertinb 5mg/kg	Combo		Osimertinb 5mg/kg	Combo	Osimertinb 5mg/kg	Combo	Osimertinb 5mg/kg	Combo	Osimertinb 5mg/kg	Combo		Osimertinib	Osimertinib + AZD0156	Osimertinib	Osimertinib + AZD0156	Osimertinib	Osimertinib + AZD0156																								19
3.05544	0.151964	3.25044	0.172577	6.10704	0.239957	5.90384	0.231757		1.54144	0.124411	3.74518	0.0870873	4.43444	0.0913186	4.57347	0		2.48699	0.665108	2.85606	0.897294	3.04418	0.949185																								22
1.06272	0.269093	0.930163	0.273034	1.19951	0.387513	1.54189	0.308306		1.36626	0.116248	2.36155	0.0490424	2.72479	0.080414	3.81588	0.0675		3.1959	0.937605	5.16405	1.22741	3.54721	0.78339																								26
1.75816	0.0707823	1.71081	0.0644391	1.93699	0.0435943	2.84135	0.0464996		1.64404	0.146231	3.08485	0.112735	2.70185	0.118078	3.66301	0.202011		2.57679	0.772402	3.6502	0.750788	3.40504	0.751583																								29
0.465681	0.361749	0.397119	0.30048	1.02196	0.380458	0.505859	0.274386		0.58479	0.0923856	0.578253	0.0494131	0.655114	0.0556544	0.63676	0.0602967		1.86428	0.812093	2.39611	0.675726	3.25803	0.644784																								33
0.354053	0.347146	0.379288	0.317222	0.285335	0.563119	0.341756	0.395278											1.78709	0.961365	2.63387	0.582224	2.89411	0.190562																								36
																		2.14354	0.58168	2.41604	0.609523	2.9391	0.336969
																		1.81555	0.718548	1.64199	0.403872	1.5825	0.209405
																		1.04566	0.414715	1.27178	0.396513	1.33867	0.298661
																		0.826165	0.361785	1.08834	0.402338	1.77126	0.204836
I) p-ATM scores
Treatment Naïve		On treatment (Erlotinib)
0		4
1		4
2		4
2		4
3		4
[truncated: 2 more columns]

## Sheet: Supplemental Figure 4
	A) Change in body weight, PC9 mice																									D) Change in body weight, H1975
	Days	Vehicle						Osimertinb 5mg/kg						AZD0156 50mg/kg						Combo						Days	Vehicle						AZD0156 50mg/kg						Osimertinb 5mg/kg						Osimertinb 5mg/kg+AZD0156 50mgkg
	0	0	0	0	0	0		0	0	0	0	0		0	0	0	0	0		0	0	0	0	0		0	0	0	0	0	0		0	0	0	0	0		0	0	0	0	0		0	0	0	0	0
	7	0	-0.978	0	0.0208	0.0212		1.02	0	0	0	0		0	1.0217	0	0	1.0232		0	0	0	0	0		7	0	0	0	0	0		0	0	0	0	0		0	0	0	0	0		0	0	0	0	0
	14		-0.957	0.022	0.0417			1.06	1.0217	0	0	1.0208		0	0	-0.977	0	1.0232		1.0217	1.0222	1.0238	1.0227	1.0476		14	0	0.0417	0.0232	0	0.022222		0.018182	0.041667	0.045455	0.06383	0.044444		0.020408	0	0.219512	0.020408	-0.045455		0.038462	0.051282	-0.022222	-0.021277	0
	21		0					1.0816	1.04348	1.0217	1.0204	0		-0.97959	-0.978	-0.9545	1.0217			1.0217	1.0222	0	1.045	1.0238		21	0.0769		0	0.119048				0.0625	0.065217		0.111111		0.061224	0	0.146341	0.042553	-0.045455		0.057692	0.153846	-0.022222	0	0.046512
	F) Estimated cell numbers, MGH134														Estimated cell numbers, MGH006														Estimated cell numbers, MGH1109
	Vehicle	Vehicle	Vehicle	AZD	AZD	AZD	Osi.	Osi.	Osi.	Combo	Combo	Combo		Days	Vehicle	Vehicle	Vehicle	AZD	AZD	AZD	Loratinib	Loratinib	Loratinib	Combo	Combo	Combo		Days	Vehicle	Vehicle	Vehicle	AZD	AZD	AZD	Osi.	Osi.	Osi.	Combo	Combo	Combo
0	100000	100000	100000	100000	100000	100000	100000	100000	100000	100000	100000	100000		0	100000	100000	100000	100000	100000	100000	100000	100000	100000	100000	100000	100000		0	200000	200000	200000	200000	200000	200000	200000	200000	200000	200000	200000	200000
3														5	370000	360000	350000	300000	310000	300000	120000	100000	110000	100000	94000	90000		3	350000	350000	270000	330000	330000	330000	160000	160000	150000	151000	145000	124000
4	736000	510968	553656	428168	361192	329360	133400	133400	121256	93472	112056	133768		9	980000	1100000	950000	580000	520000	500000	150000	140000	130000	69000	53000	62000		7	1600000	1400000	1200000	1100000	1100000	920000	130000	110000	96000	88800	78600	85400
5														12	2900000	2300000	2200000	1000000	950000	1100000	300000	260000	290000	100000	68000	99000		10	3200000	3400000	2600000	1400000	1500000	1600000	74000	78000	80000	43000	44600	43000
8	2.24804e+06	1.37078e+06	966772											16	7600000	16000000	8600000	2300000	2300000	2400000	410000	380000	380000	110000	76000	93000		14	11000000	10000000	9400000	3900000	3700000	3700000	61000	63000	70000	30400	39700	35000
10														20	22000000	40000000	16000000	3400000	3500000	3100000	820000	710000	600000	110000	83000	110000		18	76000000	80000000	60000000	16000000	16000000	14000000	130000	130000	85000	22000	30600	27000
11	6.60168e+06	4.82505e+06	3.74628e+06	1.16047e+06	1.23684e+06	1.14841e+06								24				8000000	8000000	7100000	1900000	1700000	1600000	170000	120000	160000		22
15														28				15000000	14000000	13000000	3700000	3200000	2600000	220000	170000	220000		23							140000	190000	130000
17														31							5100000	4400000	3800000	290000	200000	310000		25
														35							11000000	12000000	6900000	500000	330000	500000		27							210000	280000	160000	22900	20900	20300
18				2.53243e+06	2.48066e+06	2.42159e+06								39							23000000	21000000	17000000	820000	510000	810000		31							260000	340000	250000
19							46391.2	43445.7	45068.4	12696	10103	7626.11		42										990000	710000	1200000		35							330000	410000	320000
25				9.2305e+06	7.79603e+06	8.29656e+06																						39							430000	490000	380000
26							157951	105669	73849.8	5336	7010.22	3692																43							580000	600000	470000	38400	27300	25100
32							324343	214160	182282																			46							870000	810000	620000
39							840132	488825	411785	3036	1649.46	2092.13																49							1200000	1200000	880000
48							3.15661e+06	1.525e+06	1.2911e+06	11592	8556.6	6645.59																52							2400000	2100000
54							7.41122e+06	3.23531e+06	2.35899e+06	14168	8659.69	12060.5																56							4200000	3400000			160000	30900
66																												60							6200000	6200000			21900	21000
74										9476	4968	4140																63							13000000	11000000
77																												66							34000000	25000000
82																												67											39800	62900
